# Supplementary material for: A New Method of Artificial-Intelligence-Based Automatic Identification of Lymphovascular Invasion in Urothelial Carcinomas
Source: Diagnostics (Basel). 2024 Feb 16;14(4):432. doi: 10.3390/diagnostics14040432 (PMC10888137; doi:10.3390/diagnostics14040432)
Supplement: Supplementary file 1 [file diagnostics-14-00432-s001.zip]

Archive with 1 entries (1 files):
- diagnostics-2861533-supplementary.pdf
